# Supplementary material for: Influence of hot air drying on capsaicinoids, phenolics, flavonoids and antioxidant activities of ‘Super Hot’ chilies
Source: PeerJ. 2022 May 25;10:e13423. doi: 10.7717/peerj.13423 (PMC9147319; doi:10.7717/peerj.13423)
Supplement: Table S1 [file peerj-10-13423-s001.xlsx]

## Sheet: L value
	Temp	Time	Rep	L*
	60	1	1	36.4669
	60	1	2	38.1458
	60	1	3	39.3267
	60	2	1	35.9785
	60	2	2	36.5725		Source	DF	SS	Mean Square	F value	Pr > F
	60	2	3	40.015		Temp	5	107.173	21.435	14.46	<.0001
	60	3	1	39.7316		Time	3	856.934	285.645	192.73	<.0001
	60	3	2	40.68		Rep	2	14.645	7.323	4.94	0.0116
	60	3	3	40.26		Temp*Time	14	294.642	21.056	14.2	<.0001
	60	4	1	31.5252
	60	4	2	33.4397
	60	4	3	31.6608
	80	1	1	34.6203
	80	1	2	35.7678
	80	1	3	37.4428
	80	2	1	37.21
	80	2	2	38.1636
	80	2	3	38.57
	80	3	1	38.57
	80	3	2	38.07
	80	3	3	37.88
	80	4	1	31.4121
	80	4	2	31.5045
	80	4	3	32.0493
	100	1	1	38.48
	100	1	2	37.79
	100	1	3	39.2756
	100	2	1	38.4107
	100	2	2	38.87
	100	2	3	38.59
	100	3	1	36.5744
	100	3	2	39.7819
	100	3	3	38.1636
	100	4	1	29.2174
	100	4	2	27.3885
	100	4	3	30.5781
	120	1	1	45.1232
	120	1	2	45.4584
	120	1	3	44.6644
	120	2	1	39.9635
	120	2	2	42.7059
	120	2	3	43.0078
	120	3	1	36.8851
	120	3	2	41.3572
	120	3	3	36.4764
	120	4	1	31.5275
	120	4	2	34.0557
	120	4	3	34.0099
	140	1	1	40.7321
	140	1	2	40.9799
	140	1	3	40.3954
	140	2	1	41.3192
	140	2	2	42.918
	140	2	3	39.08
	140	3	1	38.0053
	140	3	2	35.3647
	140	3	3	39.6024
	140	4	1	27.1439
	140	4	2	28.4354
	140	4	3	29.2606
	160	1	1	41.5448
	160	1	2	42.49
	160	1	3	42.9
	160	2	1	41.5888
	160	2	2	41.52
	160	2	3	41.8
	160	3	1	31.1444
	160	3	2	31.21
	160	3	3	32.7402

## Sheet: a value
	Temp	Time	Rep	a*
	60	1	1	42.089
	60	1	2	40.2519
	60	1	3	41.51
	60	2	1	42.668
	60	2	2	43.4517		Source	DF	SS	Mean Square	F value	Pr > F
	60	2	3	43.9395		Temp	5	680.882	136.176	55.47	<.0001
	60	3	1	42.8414		Time	3	2902.39	967.463	394.1	<.0001
	60	3	2	43.9081		Rep	2	24.955	12.477	5.08	0.0103
	60	3	3	44.2375		Temp*Time	14	281.765	20.126	8.2	<.0001
	60	4	1	27.368
	60	4	2	28.5883
	60	4	3	23.5077
	80	1	1	40.3045
	80	1	2	39.6242
	80	1	3	40.3514
	80	2	1	39.51
	80	2	2	40.538
	80	2	3	40.86
	80	3	1	40.58
	80	3	2	38.64
	80	3	3	41.47
	80	4	1	27.4137
	80	4	2	27.9056
	80	4	3	27.3565
	100	1	1	39.1151
	100	1	2	41.594
	100	1	3	41.5675
	100	2	1	36.8214
	100	2	2	43.6581
	100	2	3	43.1912
	100	3	1	37.3172
	100	3	2	39.2009
	100	3	3	37.979
	100	4	1	23.5209
	100	4	2	23.0565
	100	4	3	24.358
	120	1	1	37.3853
	120	1	2	39.9244
	120	1	3	37.8771
	120	2	1	38.7272
	120	2	2	36.6365
	120	2	3	40.8543
	120	3	1	29.2263
	120	3	2	32.97
	120	3	3	31.4304
	120	4	1	19.8795
	120	4	2	23.22
	120	4	3	23.37
	140	1	1	34.5772
	140	1	2	38.5595
	140	1	3	35.8262
	140	2	1	40.003
	140	2	2	37.8283
	140	2	3	37.8466
	140	3	1	29.5607
	140	3	2	27.8967
	140	3	3	32.5191
	140	4	1	15.8792
	140	4	2	19.0243
	140	4	3	18.0331
	160	1	1	37.46
	160	1	2	36.9176
	160	1	3	38.81
	160	2	1	37.2132
	160	2	2	39.0494
	160	2	3	38.4684
	160	3	1	23.507
	160	3	2	28.0049
	160	3	3	28.5094

## Sheet: b value
	Temp	Time	Rep	b*
	60	1	1	26.0239
	60	1	2	23.33
	60	1	3	24.21
	60	2	1	24.39		Source	DF	SS	Mean Square	F value	Pr > F
	60	2	2	24.12		Temp	5	154.127	30.825	21.68	<.0001
	60	2	3	24.33		Time	3	2352.77	784.256	551.55	<.0001
	60	3	1	26.47		Rep	2	6.922	3.461	2.43	0.0994
	60	3	2	27.18		Temp*Time	14	816.63	58.331	41.02	<.0001
	60	3	3	27.01
	60	4	1	15.5433
	60	4	2	16.6988
	60	4	3	16.2
	80	1	1	27.41
	80	1	2	28.12
	80	1	3	27.9519
	80	2	1	25.19
	80	2	2	26.9018
	80	2	3	26.62
	80	3	1	31.8
	80	3	2	32.51
	80	3	3	32.23
	80	4	1	16.9737
	80	4	2	17.3541
	80	4	3	15.1867
	100	1	1	28.28
	100	1	2	29
	100	1	3	28.8192
	100	2	1	29.8294
	100	2	2	30.41
	100	2	3	30.13
	100	3	1	27.3821
	100	3	2	28.4252
	100	3	3	27.7389
	100	4	1	12.7146
	100	4	2	11.4599
	100	4	3	13.0767
	120	1	1	31.26
	120	1	2	31.966
	120	1	3	31.69
	120	2	1	26.8972
	120	2	2	28.4732
	120	2	3	28.24
	120	3	1	25.14
	120	3	2	27.8585
	120	3	3	21.6762
	120	4	1	12.7505
	120	4	2	15.8056
	120	4	3	16.3726
	140	1	1	28.3015
	140	1	2	31.2261
	140	1	3	30.56
	140	2	1	28.3245
	140	2	2	30.9406
	140	2	3	28.74
	140	3	1	20.0968
	140	3	2	17.025
	140	3	3	18.29
	140	4	1	7.74971
	140	4	2	9.10404
	140	4	3	9.21138
	160	1	1	33.621
	160	1	2	35.6026
	160	1	3	34.69
	160	2	1	27.8665
	160	2	2	26.1999
	160	2	3	26.9978
	160	3	1	12.9389
	160	3	2	14.96
	160	3	3	17.5715

## Sheet: color difference
	Temp	Time	Rep	Total colour difference
	60	1	1	3.70779
	60	1	2	5.68209
	60	1	3	4.41382
	60	2	1	4.2884
	60	2	2	4.0082
	60	2	3	3.71
	60	3	1	2.72			Source	DF	SS	Mean Square	F value	Pr > F
	60	3	2	2.05			Temp	5	916.564	183.313	137.05	<.0001
	60	3	3	2.18			Time	3	3956.55	1318.85	986.02	<.0001
	60	4	1	21.0574			Rep	2	6.354	3.177	2.38	0.1048
	60	4	2	19.8799			Temp*Time	14	428.659	30.619	22.89	<.0001
	60	4	3	21.06
	80	1	1	5.57
	80	1	2	4.9
	80	1	3	5.49369
	80	2	1	4.96589
	80	2	2	4.56889
	80	2	3	4.42743
	80	3	1	6.68225
	80	3	2	6.45
	80	3	3	6.86418
	80	4	1	20.395
	80	4	2	20.8143
	80	4	3	22.6104
	100	1	1	5.25228
	100	1	2	4.56456
	100	1	3	4.07796
	100	2	1	7.95666
	100	2	2	4.29107
	100	2	3	4.09863
	100	3	1	7.25347
	100	3	2	6.01158
	100	3	3	7.35264
	100	4	1	26.3498
	100	4	2	25.76
	100	4	3	26.5591
	120	1	1	9.74331
	120	1	2	9.48808
	120	1	3	9.7625
	120	2	1	9.39
	120	2	2	9.0251
	120	2	3	8.85
	120	3	1	14.7464
	120	3	2	12.0938
	120	3	3	14.9544
	120	4	1	28.452
	120	4	2	24.685
	120	4	3	24.7757
	140	1	1	9.40353
	140	1	2	8.06997
	140	1	3	9.92176
	140	2	1	8.86
	140	2	2	9.01374
	140	2	3	7.48837
	140	3	1	15.3846
	140	3	2	19.7982
	140	3	3	15.1096
	140	4	1	33.57
	140	4	2	32.9927
	140	4	3	33.9759
	160	1	1	9.9668
	160	1	2	9.86
	160	1	3	10.4115
	160	2	1	6.92888
	160	2	2	6.10249
	160	2	3	6.74491
	160	3	1	25.5298
	160	3	2	21.9896
	160	3	3	20.2862
