# Supplementary material for: Influence of hot air drying on capsaicinoids, phenolics, flavonoids and antioxidant activities of ‘Super Hot’ chilies
Source: PeerJ. 2022 May 25;10:e13423. doi: 10.7717/peerj.13423 (PMC9147319; doi:10.7717/peerj.13423)
Supplement: Table S3 [file peerj-10-13423-s003.xlsx]

## Sheet: TPC
					TPC
		Temp	Time	Rep	mg GAE/g DW
		60	1	1	43.2934
		60	1	2	35.2826
		60	1	3	47.996
		60	2	1	52.7167
		60	2	2	55.3478
		60	2	3	55.0055
		60	3	1	41.4949
		60	3	2	23.6628		Source	DF	SS	Mean Square	F value	Pr > F
		60	3	3	43.7774		Temp	5	1339.41	267.882	5.37	0.0006
		60	4	1	22.6235		Time	3	18899.3	629.782	12.62	<.0001
		60	4	2	36.8585		Rep	2	190.516	95.258	1.91	0.1603
		60	4	3	38.3319		Temp*Time	14	5660.39	404.313	8.1	<.0001
		80	1	1	59.5525
		80	1	2	24.5185
		80	1	3	52.5689
		80	2	1	34.8901
		80	2	2	43.3127
		80	2	3	40.5889
		80	3	1	28.5988
		80	3	2	37.1048
		80	3	3	31.6478
		80	4	1	36.691
		80	4	2	38.0726
		80	4	3	16.9542
		100	1	1	42.3187
		100	1	2	42.8543
		100	1	3	44.835
		100	2	1	43.0461
		100	2	2	40.85
		100	2	3	42.6351
		100	3	1	36.4315
		100	3	2	46.4143
		100	3	3	50.3114
		100	4	1	33.3667
		100	4	2	45.2726
		100	4	3	41.6312
		120	1	1	63.5505
		120	1	2	63.0277
		120	1	3	64.0308
		120	2	1	63.564
		120	2	2	69.5184
		120	2	3	82.1084
		120	3	1	48.772
		120	3	2	52.8901
		120	3	3	58.525
		120	4	1	17.4852
		120	4	2	16.5809
		120	4	3	13.3843
		140	1	1	43.9214
		140	1	2	49.776
		140	1	3	39.7751
		140	2	1	40.107
		140	2	2	35.5408
		140	2	3	44.7283
		140	3	1	37.4527
		140	3	2	54.2157
		140	3	3	50.7015
		140	4	1	41.8156
		140	4	2	54.8208
		140	4	3	56.4642
		160	1	1	46.1513
		160	1	2	44.5198
		160	1	3	45.142
		160	2	1	36.9972
		160	2	2	34.0575
		160	2	3	35.4574
		160	3	1	51.5287
		160	3	2	52.9521
		160	3	3	61.784

## Sheet: TFC
				TFC
	Temp	Time	Rep	mg rue/g dw new
	60	1	1	108.466
	60	1	2	138.685
	60	1	3	129.46
	60	2	1	181.917
	60	2	2	129.636
	60	2	3	106.22			Source	DF	SS	Mean Square	F value	Pr > F
	60	3	1	158.265			Temp	5	41481.3	8296.26	9.58	<.0001
	60	3	2	122.136			Time	3	26540	8846.66	10.21	<.0001
	60	3	3	161.859			Rep	2	5241.1	2620.55	3.02	0.0588
	60	4	1	135.121			Temp*Time	14	27077.2	1934.09	2.23	0.0217
	60	4	2	133.035
	60	4	3	112.009
	80	1	1	97.6387
	80	1	2	52.568
	80	1	3	133.201
	80	2	1	68.6445
	80	2	2	110.754
	80	2	3	92.5611
	80	3	1	58.7345
	80	3	2	98.4946
	80	3	3	82.229
	80	4	1	111.418
	80	4	2	124.355
	80	4	3	62.1777
	100	1	1	113.415
	100	1	2	136.508
	100	1	3	159.046
	100	2	1	85.6993
	100	2	2	117.784
	100	2	3	102.443
	100	3	1	105.044
	100	3	2	152.196
	100	3	3	172.06
	100	4	1	113.415
	100	4	2	162.954
	100	4	3	150.416
	120	1	1	40.7194
	120	1	2	71.4944
	120	1	3	50.9908
	120	2	1	45.6616
	120	2	2	48.1998
	120	2	3	65.6549
	120	3	1	76.5021
	120	3	2	135.555
	120	3	3	155.629
	120	4	1	101.901
	120	4	2	159.1
	120	4	3	154.241
	140	1	1	187.488
	140	1	2	168.166
	140	1	3	86.1064
	140	2	1	72.7069
	140	2	2	68.0566
	140	2	3	123.842
	140	3	1	132.775
	140	3	2	171.069
	140	3	3	167.9
	140	4	1	147.065
	140	4	2	223.412
	140	4	3	205.619
	160	1	1	97.4498
	160	1	2	147.065
	160	1	3	132.443
	160	2	1	155.652
	160	2	2	100.232
	160	2	3	92.6508
	160	3	1	148.446
	160	3	2	224.755
	160	3	3	237.386
