# Supplementary material for: Influence of hot air drying on capsaicinoids, phenolics, flavonoids and antioxidant activities of ‘Super Hot’ chilies
Source: PeerJ. 2022 May 25;10:e13423. doi: 10.7717/peerj.13423 (PMC9147319; doi:10.7717/peerj.13423)
Supplement: Table S4 [file peerj-10-13423-s004.xlsx]

## Sheet: Sheet1
		Temp	Time	Rep	Gallic acid	Chlorogenic acid	Vanillic acid	Caffeic acid	Syringic acid	Vanillin	p-coumaric	2-hydroxycinnamic acid
		Fresh	0	1	0	8.26223	0	0	0.357469	0	0	0
			0	2	0	8.369	0	0	0.4698	0	0	0
			0	3	0	8.1	0	0	0.2649	0	0	0
		60	30	1	0	0.769591	0	0	0.334452	0	0	0
			30	2	0	0.6198	0	0	0.4698	0	0	0
			30	3	0	0.8459	0	0	0.2316	0	0	0
		60	60	1	0	8.76405	0	1.12509	0	0	0	0
			60	2	0	8.6197	0	1.23169	0	0	0	0
			60	3	0	8.8	0	1.06849	0	0	0	0
		60	120	1	0	7.40771	0	1.35843	0	0	0	0
			120	2	0	7.3218	0	1.4698	0	0	0	0
			120	3	0	7.5012	0	1.2649	0	0	0	0
		60	1440	1	0	1.54021	0.435816	0	0	0	0	0
			1440	2	0	1.5698	0.6486	0	0	0	0	0
			1440	3	0	1.4698	0.2649	0	0	0	0	0
		80	30	1	0	14.8187	0.617038	1.55014	0	0	0	0
			30	2	0	15.2013	0.56189	1.6135	0	0	0	0
			30	3	0	12.984	0.7615	1.4698	0	0	0	0
		80	60	1	0	12.2065	0.616262	1.36	0	0	0	0
			60	2	0	12.3145	0.7153	1.2948	0	0	0	0
			60	3	0	11.6189	0.5694	1.4618	0	0	0	0
		80	120	1	0	17.4412	1.05676	1.49564	0.424817	0	0	0
			120	2	0	17.3169	1.1315	1.50316	0.5139	0	0	0
			120	3	0	16.9845	0.9168	1.3946	0.3648	0	0	0
		80	600	1	0.486007	16.7586	1.87763	0.850894	0.172517	0	0	0
			600	2	0.5649	15.9846	1.7776	0.9103	0.2316	0	0	0
			600	3	0.4003	17.3222	1.9615	0.7948	0.1469	0	0	0
		100	30	1	0	11.5295	0	0	0	0	0	0
			30	2	0	11.6154	0	0	0	0	0	0
			30	3	0	12.3164	0	0	0	0	0	0
		100	60	1	0	8.67079	0	0	0	0	0	0
			60	2	0	9.3015	0	0	0	0	0	0
			60	3	0	7.99845	0	0	0	0	0	0
		100	120	1	0	14.7473	0.780456	0	0	0	0	0
			120	2	0	14.2014	0.6689	0	0	0	0	0
			120	3	0	13.9845	0.8469	0	0	0	0	0
		100	270	1	0.444516	12.5514	1.21984	0	0	0	0	0.048962
			270	2	0.4619	11.6489	1.3469	0	0	0	0	0.06134
			270	3	0.31698	13.5162	1.1648	0	0	0	0	0.05146
		120	30	1	0	14.7233	0.053672	0	0	0	0	0
			30	2	0	14.3169	0.0694	0	0	0	0	0
			30	3	0	15.2149	0.04319	0	0	0	0	0
		120	60	1	0	20.8275	0.957046	0	0	0	0	0.0735381
			60	2	0	21.0213	1.0319	0	0	0	0	0.0618
			60	3	0	19.987	0.8619	0	0	0	0	0.0815
		120	120	1	0	11.2434	0.622821	0	0	0	0	0
			120	2	0	10.3946	0.6319	0	0	0	0	0
			120	3	0	12.3021	0.5948	0	0	0	0	0
		120	210	1	0.435711	12.8202	1.17682	0	0	0	0	0.0412095
			210	2	0.40136	12.9137	1.23168	0	0	0	0	0.0512
			210	3	0.5613	11.3846	1.03148	0	0	0	0	0.0312
		140	30	1	0	12.3345	0	0	0	0	0	0
			30	2	0	11.3695	0	0	0	0	0	0
			30	3	0	13.0216	0	0	0	0	0	0
		140	60	1	0	10.7479	0	0	0	0	0	0
			60	2	0	11.3648	0	0	0	0	0	0
			60	3	0	9.6849	0	0	0	0	0	0
		140	120	1	1.32504	11.2758	0	0	0	0	0	0.0442142
			120	2	1.33165	10.6489	0	0	0	0	0	0.0618
			120	3	1.2189	12.3158	0	0	0	0	0	0.0216
		140	180	1	5.90896	15.2428	0	0	0	0	0	0.05625
			180	2	6.0316	16.3649	0	0	0	0	0	0.0619
			180	3	5.8869	14.6489	0	0	0	0	0	0.04618
		160	30	1	0	8.95533	0	0	0	0	0	0
			30	2	0	9.1264	0	0	0	0	0	0
			30	3	0	7.6497	0	0	0	0	0	0
		160	60	1	0.226481	9.12409	0	0	0	0	0	0
			60	2	0.23168	8.6154	0	0	0	0	0	0
			60	3	0.16498	10.6489	0	0	0	0	0	0
		160	120	1	6.85101	10.4341	0	0.425858	0.364291	0	0	0
			120	2	6.7123	11.3648	0	0.36489	0.4619	0	0	0
			120	3	6.913	9.6149	0	0.51364	0.2689	0	0	0
