# Supplementary material for: Influence of hot air drying on capsaicinoids, phenolics, flavonoids and antioxidant activities of ‘Super Hot’ chilies
Source: PeerJ. 2022 May 25;10:e13423. doi: 10.7717/peerj.13423 (PMC9147319; doi:10.7717/peerj.13423)
Supplement: Supplemental Information 5 [file peerj-10-13423-s005.xlsx]

## Sheet: Sheet1
		Temp	Time	Rep	Rutin	Quercetin
		Fresh	0	1	4.23947	0.0282536
			0	2	4.315	0.0169
			0	3	4.168	0.0315
		60	30	1	3.11105	0
			30	2	3.2648	0
			30	3	3.0138	0
		60	60	1	3.40051	0
			60	2	3.2168	0
			60	3	3.622	0
		60	120	1	2.50695	0
			120	2	2.6942	0
			120	3	2.4103	0
		60	1440	1	1.62036	0.0136103
			1440	2	1.6536	0.0264
			1440	3	1.5979	0.0126
		80	30	1	3.25154	0
			30	2	3.0315	0
			30	3	3.4682	0
		80	60	1	2.6134	0
			60	2	2.5315	0
			60	3	2.7698	0
		80	120	1	3.86918	0
			120	2	3.7436	0
			120	3	3.9315	0
		80	600	1	2.80775	0.0289435
			600	2	2.7615	0.03169
			600	3	2.9315	0.01113
		100	30	1	2.72817	0
			30	2	2.6139	0
			30	3	2.8469	0
		100	60	1	1.7738	0
			60	2	1.649	0
			60	3	1.844	0
		100	120	1	3.49721	0.0307111
			120	2	3.532	0.02649
			120	3	3.398	0.03126
		100	270	1	2.50061	0.0255183
			270	2	2.3459	0.03169
			270	3	2.894	0.01978
		120	30	1	4.37072	0.0355003
			30	2	4.315	0.04698
			30	3	4.1698	0.02316
		120	60	1	5.1715	0.032635
			60	2	5.268	0.03649
			60	3	5.0169	0.02649
		120	120	1	2.59377	0.0181535
			120	2	2.6198	0.02316
			120	3	2.46989	0.01789
		120	210	1	2.39893	0.0227501
			210	2	2.469	0.03164
			210	3	2.233	0.01984
		140	30	1	3.24691	0
			30	2	3.2648	0
			30	3	3.369	0
		140	60	1	2.70809	0
			60	2	2.987	0
			60	3	2.5669	0
		140	120	1	2.79677	0.0224142
			120	2	2.8913	0.031648
			120	3	2.6498	0.01649
		140	180	1	2.79988	0.0207577
			180	2	2.697	0.02316
			180	3	2.802	0.01648
		160	30	1	2.5232	0
			30	2	2.469	0
			30	3	2.654	0
		160	60	1	2.284	0
			60	2	2.3689	0
			60	3	2.1333	0
		160	120	1	2.10662	0.0130394
			120	2	2.001	0.01364
			120	3	2.236	0.01649
