# Supplementary material for: Influence of hot air drying on capsaicinoids, phenolics, flavonoids and antioxidant activities of ‘Super Hot’ chilies
Source: PeerJ. 2022 May 25;10:e13423. doi: 10.7717/peerj.13423 (PMC9147319; doi:10.7717/peerj.13423)
Supplement: Supplemental Information 6 [file peerj-10-13423-s006.xlsx]

## Sheet: cap
	Temp	Time	Rep	mg CAP/g DW
	60	1	1	2.63603
	60	1	2	2.22556
	60	1	3	3.03882
	60	2	1	3.18519
	60	2	2	3.57891
	60	2	3	4.15788
	60	3	1	3.16261		Source	DF	SS	Mean Square	F value	Pr > F
	60	3	2	2.36903		Temp	5	6.15	1.23	4.51	0.0021
	60	3	3	2.9478		Time	3	4.686	1.562	5.73	0.0021
	60	4	1	1.51284		Rep	2	2.876	1.438	5.27	0.0089
	60	4	2	2.3442		Temp*Time	14	13.849	0.989	3.63	0.0005
	60	4	3	2.8968
	80	1	1	2.02184
	80	1	2	2.01191
	80	1	3	2.93503
	80	2	1	2.82256
	80	2	2	3.96644
	80	2	3	2.93504
	80	3	1	1.59187
	80	3	2	2.08133
	80	3	3	2.3819
	80	4	1	0.449348
	80	4	2	0.467907
	80	4	3	2.11724
	100	1	1	2.89653
	100	1	2	2.63391
	100	1	3	2.0664
	100	2	1	2.36675
	100	2	2	2.19241
	100	2	3	2.24221
	100	3	1	2.71058
	100	3	2	1.58727
	100	3	3	2.13946
	100	4	1	2.0976
	100	4	2	1.79915
	100	4	3	2.85439
	120	1	1	2.0322
	120	1	2	2.13822
	120	1	3	2.52912
	120	2	1	1.91058
	120	2	2	1.91865
	120	2	3	2.91939
	120	3	1	1.39381
	120	3	2	1.89951
	120	3	3	2.77788
	120	4	1	2.3246
	120	4	2	1.93849
	120	4	3	2.56578
	140	1	1	0.475611
	140	1	2	1.57
	140	1	3	0.439149
	140	2	1	2.34969
	140	2	2	2.30389
	140	2	3	3.80621
	140	3	1	1.39381
	140	3	2	1.89951
	140	3	3	2.77788
	140	4	1	1.53544
	140	4	2	3.32805
	140	4	3	1.98283
	160	1	1	3.33333
	160	1	2	3.32044
	160	1	3	3.14347
	160	2	1	2.94495
	160	2	2	1.97959
	160	2	3	2.64504
	160	3	1	2.41029
	160	3	2	2.83084
	160	3	3	2.33089

## Sheet: dhc
	Temp	Time	Rep	mg DHC/g DW
	60	1	1	1.61333
	60	1	2	1.2233
	60	1	3	1.68201
	60	2	1	1.69451
	60	2	2	2.04608
	60	2	3	1.75
	60	3	1	1.71786		Source	DF	SS	Mean Square	F value	Pr > F
	60	3	2	1.35418		Temp	5	4.094	0.819	23.74	<.0001
	60	3	3	1.54181		Time	3	2.034	0.678	19.66	<.0001
	60	4	1	1.35		Rep	2	0.017	0.008	0.24	0.7847
	60	4	2	1.48478		Temp*Time	14	4.999	0.357	10.35	<.0001
	60	4	3	1.70778
	80	1	1	1.23803
	80	1	2	1.10683
	80	1	3	1.3
	80	2	1	1.79543
	80	2	2	2.33975
	80	2	3	1.94856
	80	3	1	1.21883
	80	3	2	1.22702
	80	3	3	1.48707
	80	4	1	0.235789
	80	4	2	0.243852
	80	4	3	0.309928
	100	1	1	1.71259
	100	1	2	1.63635
	100	1	3	1.52
	100	2	1	1.31374
	100	2	2	1.33698
	100	2	3	1.35
	100	3	1	1.60301
	100	3	2	1.4629
	100	3	3	1.30331
	100	4	1	1.2764
	100	4	2	1.17
	100	4	3	1.3
	120	1	1	1.25867
	120	1	2	1.42373
	120	1	3	1.51665
	120	2	1	1.02475
	120	2	2	1.1179
	120	2	3	1.63534
	120	3	1	1.62419
	120	3	2	1.61373
	120	3	3	1.59462
	120	4	1	1.47124
	120	4	2	1.11618
	120	4	3	1.53095
	140	1	1	0.237021
	140	1	2	0.91344
	140	1	3	0.314882
	140	2	1	1.34516
	140	2	2	1.65287
	140	2	3	1.19144
	140	3	1	0.977429
	140	3	2	0.99141
	140	3	3	1.15
	140	4	1	0.982412
	140	4	2	0.67229
	140	4	3	0.5511
	160	1	1	2.08926
	160	1	2	1.91238
	160	1	3	1.93813
	160	2	1	1.66502
	160	2	2	1.7
	160	2	3	1.59027
	160	3	1	1.46587
	160	3	2	1.71133
	160	3	3	1.56675
