# Supplementary material for: Influence of hot air drying on capsaicinoids, phenolics, flavonoids and antioxidant activities of ‘Super Hot’ chilies
Source: PeerJ. 2022 May 25;10:e13423. doi: 10.7717/peerj.13423 (PMC9147319; doi:10.7717/peerj.13423)
Supplement: Figure S1 [file peerj-10-13423-s007.xlsx]

## Sheet: DPPH
					DPPH
		Temp	Time	Rep	% inhibition
		60	1	1	87.9215
		60	1	2	88.4248
		60	1	3	90.8405
		60	2	1	89.1293			Source	DF	SS	Mean Square	F value	Pr > F
		60	2	2	86.4117			Temp	5	1007.89	201.578	27.35	<.0001
		60	2	3	88.2235			Time	3	3259.49	1086.5	147.4	<.0001
		60	3	1	87.9215			Rep	2	58.367	29.183	3.96	0.0262
		60	3	2	88.8274			Temp*Time	14	993.777	70.984	9.63	<.0001
		60	3	3	87.5189
		60	4	1	71.0116
		60	4	2	66.6834
		60	4	3	75.843
		80	1	1	92.3503
		80	1	2	92.8535
		80	1	3	90.7398
		80	2	1	91.9477
		80	2	2	90.7398
		80	2	3	89.8339
		80	3	1	90.5385
		80	3	2	89.8339
		80	3	3	89.1293
		80	4	1	77.9567
		80	4	2	84.7006
		80	4	3	76.4469
		100	1	1	88.5254
		100	1	2	88.7267
		100	1	3	87.4182
		100	2	1	89.0287
		100	2	2	87.5189
		100	2	3	90.1359
		100	3	1	89.0287
		100	3	2	83.392
		100	3	3	85.7071
		100	4	1	74.9371
		100	4	2	74.6351
		100	4	3	71.3135
		120	1	1	92.6522
		120	1	2	91.2431
		120	1	3	91.1424
		120	2	1	92.2496
		120	2	2	91.7464
		120	2	3	91.2431
		120	3	1	86.7136
		120	3	2	82.7881
		120	3	3	75.843
		120	4	1	81.5803
		120	4	2	72.622
		120	4	3	71.8168
		140	1	1	90.4378
		140	1	2	86.2104
		140	1	3	90.7398
		140	2	1	89.8339
		140	2	2	90.1359
		140	2	3	85.3045
		140	3	1	79.3659
		140	3	2	76.3463
		140	3	3	75.541
		140	4	1	71.2129
		140	4	2	68.4952
		140	4	3	64.5697
		160	1	1	90.3372
		160	1	2	87.5189
		160	1	3	87.8208
		160	2	1	82.0835
		160	2	2	87.5189
		160	2	3	88.0221
		160	3	1	67.0861
		160	3	2	57.2219
		160	3	3	59.7383

## Sheet: ABTS
					ABTS
		Temp	Time	Rep	mg TE/g DW
		60	1	1	8.19463
		60	1	2	7.6104
		60	1	3	9.07266
		60	2	1	8.8478
		60	2	2	8.22664
		60	2	3	8.42588			Source	DF	SS	Mean Square	F value	Pr > F
		60	3	1	7.71631			Temp	5	66.698	13.34	128.45	<.0001
		60	3	2	7.75072			Time	3	223.617	74.539	717.74	<.0001
		60	3	3	7.88192			Rep	2	0.338	0.169	1.63	0.2081
		60	4	1	2.38188			Temp*Time	14	28.059	2.004	19.3	<.0001
		60	4	2	2.34796
		60	4	3	2.73721
		80	1	1	7.75461
		80	1	2	6.68818
		80	1	3	7.72195
		80	2	1	7.31342
		80	2	2	7.09703
		80	2	3	6.58229
		80	3	1	5.38964
		80	3	2	6.32669
		80	3	3	4.80172
		80	4	1	2.56217
		80	4	2	2.66903
		80	4	3	2.67866
		100	1	1	7.31143
		100	1	2	7.32465
		100	1	3	7.35004
		100	2	1	6.93076
		100	2	2	6.34277
		100	2	3	6.62788
		100	3	1	5.65671
		100	3	2	5.47702
		100	3	3	5.58599
		100	4	1	2.44885
		100	4	2	2.713
		100	4	3	2.31984
		120	1	1	6.59408
		120	1	2	6.63169
		120	1	3	6.60595
		120	2	1	5.92968
		120	2	2	6.25929
		120	2	3	6.18443
		120	3	1	3.88481
		120	3	2	3.72859
		120	3	3	3.80956
		120	4	1	2.95905
		120	4	2	2.52415
		120	4	3	2.39017
		140	1	1	7.35741
		140	1	2	7.00347
		140	1	3	7.17201
		140	2	1	6.06297
		140	2	2	5.05047
		140	2	3	5.50778
		140	3	1	3.04372
		140	3	2	3.17007
		140	3	3	3.12218
		140	4	1	2.45558
		140	4	2	2.66454
		140	4	3	2.64404
		160	1	1	6.52364
		160	1	2	6.1603
		160	1	3	6.34033
		160	2	1	4.34163
		160	2	2	3.95157
		160	2	3	4.221
		160	3	1	2.51886
		160	3	2	2.53376
		160	3	3	2.73086
